# Supplementary material for: Hydrogen Fertilization with Hydrogen Nanobubble Water Improves Yield and Quality of Cherry Tomatoes Compared to the Conventional Fertilizers
Source: Plants (Basel). 2024 Feb 2;13(3):443. doi: 10.3390/plants13030443 (PMC10857181; doi:10.3390/plants13030443)
Supplement: Supplementary file 1 [file plants-13-00443-s001.zip]

Archive with 1 entries (1 files):
- plants-2791469-supplementary.pdf
